# Supplementary material for: The CORBEL matrix on informed consent in clinical studies: a multidisciplinary approach of Research Infrastructures Building Enduring Life-science Services
Source: BMC Med Ethics. 2021 Jul 17;22:95. doi: 10.1186/s12910-021-00639-x (PMC8285862; doi:10.1186/s12910-021-00639-x)
Supplement: Supplementary file 2 — Additional file 2. “Systematic reviews included: main characteristics and findings”. Summaries of characteristics and relevant findings of each systematic review. [file 12910_2021_639_MOESM2_ESM.xls]

## Sheet: Foglio1
Author, title, journal, year of publication (publication order)	Number and studies' design	Participants	Intervention and Control	Outcomes	Results	Conclusions
Edwards SJ et al. "Informed consent for clinical trials: in search of the "best" method." Soc Sci Med 1998; 47: 1825-40.	14 studies, of which 11 randomized controlled trials.	Patients offered entry in real trials on cancer, AIDS, cardiovascular disease, mentally ill patients, critically ill premature babies. Hypothetical studies involved patients in hospitals, or the general public.	Standard IC procedure (oral or written); standard + telephone interview with a nurse; standard + min. information on side effects vs standard + detailed information on side effects; oral and written information vs oral only; different information forms (short, medium, long); descriptive vignette vs numerical vignette; different consent formats (neutrally-framed; positively-framed; negatively-fram…	Understanding, anxiety, recruitment rate, actual participation.	Various studies suggest that giving people more information and time to reflect tends to be associated with a lower consent rate. There seems to be an optimal level of information about side-effects such that patients are not overburdened by detail. More information in general is associated with greater awareness of the research nature of the trial, voluntariness of participation, right to withdr…	Physicians must do their best to give as much information as a patient can use in a form that maximises understanding. Giving patients more information results in greater knowledge (albeit with a possible transient increase in anxiety). It seems to reduce willingness to be randomized. Baseline knowledge on research in the community should be enhanced by more open discussion of the topic in the me…
Flory J, et al . "Interventions to improve research participants' understanding in informed consent for research: a systematic review." JAMA. 2004 ;292: 1593-1601.	30 studies describing 42 trials: randomized controlled trials, longitudinal trials, and controlled trials with non-random allocation	People involved in real or simulated trials: oncology patients, psychiatric patients, healthy volunteers, cardiac patients, parents of pediatric research participants, patients with asthma, with HIV.	Interventions: (1) multimedia (videos, computer programs, power point presentations), (2) enhanced consent form (less unecessary information, improved readibility, shorter sentences), (3) extended discussion (phone conversation, extra meeting to discuss the trial), (4) test/feedback, and (5) miscellaneous (extended disussion + computer presentation). Control: standard procedure.	Understanding .	Multimedia interventions: of 12 trials, only 1 published and 2 unpublished documented improvement in understanding. Of 15 trials of enhanced consent forms, 6 showed significant improvement in understanding but 5 of 6 trials were of limited quality. Of 5 trials of extended discussion, 3 showed significant improvement in understanding and 2 showed trends toward improvement. Of 5 trials of test/feed…	1) Multimedia interventions are not a reliably good investment for improving understanding (expensive with little demonstrable effect). 2) Investing additional effort in forms is unlikely to have a large effect on understanding, although some evidence suggests that brevity and the elimination of irrelevant “boilerplate” information helps participants understand. 3) Using a standard consent proces…
Falagas ME et al. Informed consent: how much and what do patients understand? The American Journal of Surgery 2009; 198, 420–35.	23 studies on informed consent for surgery, 30 for clinical trials	Clinical trials' participants.	No comparison of different types of IC forms and information. The studies assessed the understanding of information and forms usually provided to patients (in oral and written form, only oral, only written, through audiovisual tools, etc).	Understanding.	A high level of understanding of the aim of the clinical trial was reported by 83-100% of the participants in 14 studies. In 4 out of 8 reporting data on understanding of randomization, 91-100% of participants had a high level of understanding of the meaning of the randomization procedure. The concept of voluntarism was higlhy understood so was the concept of withdrawal. The potential complicatio…	The definition of adequate understanding remains controversial. Participants may not clearly understand the investigative nature of clinical trials. Main principles for achieving adequate comprehension include using simple language and allowing enough time to evalute the information with the opportunity to clarify it. The right to withdraw consent seems well understood. Voluntarism seems less und…
Mandava A. et al., The quality of informed consent: mapping the landscape. A review of empirical data from developing and developed countries 2012	47 studies on actual clinical trials.	Participants in clinical research on vaccines, nutritional supplements, HIV treatments, immune correlates in children, diarrheal disease in children, anti-malarial drugs and genetics from developing and developed countries.	No comparison of different type of IC. The studies assessed the understanding of the IC given to patients.	Understanding	No substantial difference between participants in developing and developed countries in their understanding of trial purpose. Reported understanding of side effects varied widely, depending on how the questions were framed; understanding of randomization and placebo-controlled designs is generally lower than understanding of other aspects; a clear difference between participants in developing and…	The existing data, which use understanding and voluntary decision-making as measures of the quality of consent, do not support a categorical difference between the quality of consent from individuals in developed countries and those in developing countries. Current evidence regarding the effectiveness of strategies to improve consent is limited.
Palmer BW, et al. Effectiveness of multimedia aids to enhance comprehension of research consent information: a systematic review. IRB: Ethics and Human Research 2012; 34; 1-15.	20 reports on effectiveness of multimedia tools.	Oncology patients, duodenal ulcer patients, diabetes patients, patients with mental disorders, college students, pregnant women. Real and simulated protocols.	Interventions: different types of multimedia interventions (video-tape, PC, audiovisual, power point, etc). Controls: standard text (printed text, booklet, routine procedure).	Understanding.	Ten studies reported that multimedia form consent was associated with significantly better understanding of information; 6 reported partial benefits; 4 reported no significant difference between multimedia and the standard consent process.	Multimedia consent tools can be effective aids to the consent process under some circumstances and/or with some study populations, but the effectiveness is not uniform across all populations, contexts, or types of multimedia intervention.
Nilsen ES, et al. Methods of consumer involvement in developing healthcare policy and research, clinical practice guidelines and patient information material. Cochrane Database of Systematic Reviews 2006, Issue 3. Art. No.: CD004563. DOI: 10.1002/14651858.CD004563.pub2. Issue 2, 2013 (no change to conclusion).	6 randomized controlled trials.	Participants were Gulf War veterans	Intervention: a consent document developed with input from a focus group of consumers (Gulf War veterans). Control: a consent document developed by professionals (the trial investigators). The focus group used the investigator-developed consent document as a starting point. They made minor changes to the background, procedures and benefits sections, and lowered the reading level slightly.	The primary outcome: participants’ self-rated understanding of the parent trial (classified as consumer influence on healthcare outcomes). Secondary outcomes: satisfaction with study participation, adherence to the protocol and refusal to participate.	There is low-quality evidence that an informed consent document developed with consumer input may have little if any impact on understanding compared to a consent document developed only by trial investigators. There is low-quality evidence that consumer consultation in the development of consent documents may have little if any impact on: participant’s self-reported understanding of the trial de…	The effects of involving consumers in developing healthcare policy and research, clinical practice guidelines and patient information material remain largely unevaluated.
Nishimura A,et al. "Improving understanding in the research informed consent process: a systematic review of 54 interventions tested in randomized control trials." 2013; BMC Med Ethics 14: 28.	39 articles that include 54 interventions - only RCTs, real or simulated. Meta-analysis with 22 articles.	Patients with diabetes mellitus/cancer/stroke/cognitive impairment or Alzheimer's disease/ with mental illness/healthy volunteers etc.	interventions: a) multimedia (video and computer), b) enhanced form (simplified paper documents, revised language, style, layout), c) extended discussion (standardized discussion with staff, supplementary conversation with physician), d) tests/feedback, e) mixed and miscellaneous. Control: standard.	Primary outcome: understanding; knowledge retention. Secondary outcomes: satisfaction and accrual.	Meta-analysis of multimedia approaches was associated with a non-significant increase in understanding (SMD 0.30, 95% CI, -0.23 to 0.84); enhanced consent form, with significant increase (SMD 1.73, 95% CI, 0.99 to 2.47); and extended discussion, with significant increase (SMD 0.53, 95% CI, 0.21 to 0.84). By review, 31% of multimedia interventions showed significant improvement in understanding; 4…	Enhanced consent forms and extended discussions were most effective in improving participant understanding. the consistency of the multimedia’s effectiveness remains unclear. None of the interventions had any negative impact on participant satisfaction or study accrual.
Tamariz L, et al. "Improving the informed consent process for research subjects with low literacy: a systematic review." J Gen Intern Med 2013; 28:121-6.	6 studies: 1 randomized and simulated, 5 non randomized (2 simulated, 3 real).	1,620 coronary heart disease patients, vulnerable patients, psychiatric and oncologic patients, volunteers.	Interventions: computer agent, teach- back, teach-to-goal methods, changing IC reading level, informed consent with an educational module that discussed research terminology. Controls: human interaction, forms with higher reading level, standard informed consent.	Understanding.	The specific intervention differed in each study. Two studies included the teach-back method or teach-to-goal method and achieved the highest level of comprehension. Two studies changed the readability level of the IC and resulted in the lowest comprehension among study subjects. Interventions where a study team member spent more time talking one-on-one to participants were the most effective at …	Research ICs are particularly problematic because of the inherent mistrust of minorities participating in clinical research and because they contain statements that are frequently lengthy and complex, have unfamiliar medical and legal terminology, and have risk information that requires numeracy. Understanding in low-literacy populations needs to be addressed by investigators, research participan…
Montalvo, et al. Participant comprehension of research for which they volunteer: a systematic review." J Nurs Scholarsh 2014; 46(6): 423-31.	27 studies: 13 randomized interventional and 14 observational studies	Healthy volunteers, patients with chronic disease, parents of neonates or children with chronic disease, patients with bipolar disorder	(a) Enhanced consent process or form (14 studies), (b) multimedia methods (7 studies), (c) education to improve participant understanding (6 studies)	Knowledge and understanding	Participants' understanding was limited. Most studies (78%) used investigator-developed tools to assess understanding, did not assess participants' health literacy (74%), or did not assess the readability level of the consent form (89%). Participants lacked basic understanding of research elements: randomization, placebo, risks, and therapeutic misconception.	The authors recommend that researchers routinely assess comprehension and health literacy of potential research subjects using validated standardized instruments.
Synnot A, et al.Audio-visual presentation of information for informed consent for participation in clinical trials.Cochrane Database of Systematic Reviews 2014, Issue 5. Art. No.: CD003717.	16 randomized and quasi-randomized controlled trials. 9 included participants considering real clinical trials, and 8 included participants considering hypothetical clinical trials, with one including both. All in high-income countries.	Oncological, psychiatric, diabetes patients, parents or caregivers of children, people in the community.	Audio-visual information (presented on computers, DVDs, videos and CD-ROMs.audio-visual information) alone, or in conjunction with standard forms of information (written or verbal) compared to standard information forms or placebo audio-visual information (for example info about the history of research with no clinical trial-specific information).	Primary outcomes: knowledge and understanding of the parent study; satisfaction with the information provided; rate of participation or willingness to participate; anxiety (or other psychological stress). Secondary outcomes: retention of knowledge and understanding; satisfaction with the decision-making process; time taken to administer; satisfaction with the media used.	The value of audio-visual interventions remains largely unclear, although trends are emerging with regard to improvements in knowledge and satisfaction with the information provided. There is not enough evidence to draw conclusions about anxiety arising from audio-visual informed consent. There is conflicting, very low quality evidence about whether audio-visual interventions take more or less ti…	There is low to very low-quality evidence that audio-visual consent interventions may slightly improve knowledge or understanding of the parent trial, but may make little or no difference to rates of participation or willingness to participate.
Gillies K, et al. Decision aids for people considering taking part in clinical trials, Cochrane Database of Systematic Reviews 2015, Issue 11. Art. No.: CD009736.	One study reporting data from two separate decision aid trials	People considering participating in a clinical trial; 290 randomized participants.	Two different forms of decision aid compared to standard information in the informed consent process for clinical trials.	Primary outcomes: knowledge, decision conflict, decision regret. Secondary outcomes: participation, attrition, anxiety.	Effects on knowledge and decision conflict are uncertain. Decision regret: small effect (low quality) in favor of the decision aids (MD -5.53, 95% CI -10.29 to -0.76). There was uncertainty about any effect on enrolment and attrition (no. of participants who dropped out of the parent RCT who were enrolled in the D Aid trial). Anxiety: uncertain effect.	There was insufficient evidence to determine whether decision aids to support the informed consent process for clinical trials are more effective than standard information.
Grootens-Wiegers P, et al. Research information for minors: suitable formats and readability. A systematic review." Journal of Paediatrics and Child Health 2015; 51: 505–511.	17 papers on format and 3 papers on readability	Pediatric patients (cancer, HIV, ADHD..), school children - involved in real, hypothetical studies or simulations.	Interventions: booklet with pictures and written information, Q&A format and story format, customised slide show + presentation + consent form, interview. Control: standard form.	Children's understanding according to the format and readibility of the consent form.	Multimedia improved understanding in three studies, particularly when information was customised, and appeared ineffective in one. Another study investigated the effect of different presentations of probability information and found that children understood pie charts and percentages best; in one study children preferred a story format to a standard or question and answer format; in another, chil…	It is unclear which format children understand best and prefer, as results were mixed for each format. Evidence on the readability of pediatric information forms is scarce.
Tam NT et al. Participants’ understanding of informed consent in clinical trials over three decades: systematic review and meta-analysis. Bull World Health Organ 2015;93:186–198H	103 studies evaluating 135 data-sets.	Participants in clinical research: adults, children, parents. Most datasets conducted in midlle-high-income countries. Cancer (33%), infectious diseases (14%), vaccines (10%), cardiovascular (7%), neurology (6%). 135 cohorts of participants.	No comparison of different types of IC. The studies assessed the understanding of IC given to patients.	Understanding.	The pooled proportion of participants who understood components of informed consent was 75.8% for freedom to withdraw at any time, 74.7% for the nature of study, 74.7% for the voluntary nature of participation, 74.0% for potential benefits, 69.6% for the study’s purpose, 67.0% for potential risks and side-effects, 66.2% for confidentiality, 64.1% for the availability of alternative treatment if w…	Most participants in clinical trials understood fundamental components of informed consent such as the nature and benefits of the study, freedom to withdraw at any time and the voluntary nature of participation. Understanding of other components, such as randomization and placebo, was less satisfactory and has not improved in 30 years.
Kao,et al. Interventions to improve patient understanding of cancer clinical trial participation: a systematic review. European Journal of Cancer Care 2017; 26, e12424	9 studies: 7 randomized controlled trial, 2 pre-post-trials, 1 case-control trial	People with cancer who were invited to take part in a clinical trial. The other participants included oncologists, family members/friends and surrogates.	Five studies used an audio-visual intervention: (1) alongside usual care or compared to usual care; and (2) compared to a placebo DVD. Two used revised written information interventions, compared to trial participant information and consent form (standard) or a National Cancer Institute (NCI) booklet. Two studies held a communication skills training workshop for doctors and nurses with patient ou…	Patient's knowledge, understanding of a clinical trial, satisfaction with decision, satisfaction with intervention, anxiety.	All studies with methodological limitations, reported mixed effects. Inconsistent effects of interventions on participants' knowledge and understanding of clinical trials. However, satisfaction with the interventions, or with decision-making regarding whether or not to participate in a trial, was high overall.	The effect of intervention strategies to improve understanding or knowledge remains unclear. The level of comfort with the decision or decisional regret should be considered a key indicator of success when assessing the effects of intervention strategies. There are still no guidelines to advise health professionals about what critical information regarding clinical trial participation should be i…
